# Supplementary material for: Immunosuppressive Therapy and Nutritional Status of Patients after Kidney Transplantation: A Protocol for a Systematic Review
Source: J Clin Med. 2023 Nov 6;12(21):6955. doi: 10.3390/jcm12216955 (PMC10650412; doi:10.3390/jcm12216955)
Supplement: Supplementary file 1 [file jcm-12-06955-s001.zip]

Archive with 1 entries (1 files):
- jcm-2602748-supplementary.pdf
